# Supplementary material for: Osteosarcoma Cell-Derived Exosomal ELFN1-AS1 Mediates Macrophage M2 Polarization via Sponging miR-138-5p and miR-1291 to Promote the Tumorgenesis of Osteosarcoma
Source: Front Oncol. 2022 Jun 17;12:881022. doi: 10.3389/fonc.2022.881022 (PMC9248260; doi:10.3389/fonc.2022.881022)
Supplement: Supplementary Figure 1 — The level of ELFN1-AS1 is upregulated in SARC tissues. [file DataSheet_1.zip]

Archive with 208 entries (158 files):
- Figure 4/
- Figure 4/A/
- Figure 4/A/143BELFN1-AS1 siRNA1-Exo.tif
- Figure 4/A/143BpcDNA3.1-ELFN1-AS1-Exo.tif
- Figure 4/A/143BpcDNA3.1-Exo.tif
- Figure 4/A/143BsiRNA NC-Exo.tif
- Figure 4/B/
- Figure 4/B/Figure 4B-CD81.jpg
- Figure 4/B/Figure 4B-TSG101.jpg
- Figure 4/C,D,E/
- Figure 4/C,D,E/C,D,E.xls
- Figure 1/
- Figure 1/A.xlsx
- Figure 1/B.pdf
- Figure 1/C,D.xls
- Figure 1/E/
- Figure 1/E/Normal 1.jpg
- Figure 1/E/Normal 2.jpg
- Figure 1/E/Normal merge.jpg
- Figure 1/E/Tumor 1.jpg
- Figure 1/E/Tumor 2.jpg
- Figure 1/E/Tumor merge.jpg
- Figure 1/F.xls
- Figure 2/
- Figure 2/A,B.xls
- Figure 2/C.xlsx
- Figure 2/D.xlsx
- Figure 2/E/
- Figure 2/E/143B/
- Figure 2/E/143B/143B ELFN1-AS1-siRNA 200-3+4.jpg
- Figure 2/E/143B/143B ELFN1-AS1-siRNA 200-3.jpg
- Figure 2/E/143B/143B ELFN1-AS1-siRNA 200-4.jpg
- Figure 2/E/143B/143B ELFN1-AS1-siRNA-NC 200-1+2.jpg
- Figure 2/E/143B/143B ELFN1-AS1-siRNA-NC 200-1.jpg
- Figure 2/E/143B/143B ELFN1-AS1-siRNA-NC 200-2.jpg
- Figure 2/E/143B/143B pcDNA3.1 200-1+2.jpg
- Figure 2/E/143B/143B pcDNA3.1 200-1.jpg
- Figure 2/E/143B/143B pcDNA3.1 200-2.jpg
- Figure 2/E/143B/143B pcDNA3.1-ELFN1-AS1 200-5+6.jpg
- Figure 2/E/143B/143B pcDNA3.1-ELFN1-AS1 200-5.jpg
- Figure 2/E/143B/143B pcDNA3.1-ELFN1-AS1 200-6.jpg
- Figure 2/E/Edu analysis.xlsx
- Figure 2/E/MG63/
- Figure 2/E/MG63/MG-63 ELFN1-AS1-siRNA-NC 200-1+2.JPG
- Figure 2/E/MG63/MG-63 ELFN1-AS1-siRNA-NC 200-1.jpg
- Figure 2/E/MG63/MG-63 ELFN1-AS1-siRNA-NC 200-2.jpg
- Figure 2/E/MG63/MG-63 ELFN1-AS1-siRNA1 200-1+2.JPG
- Figure 2/E/MG63/MG-63 ELFN1-AS1-siRNA1 200-1.jpg
- Figure 2/E/MG63/MG-63 ELFN1-AS1-siRNA1 200-2.jpg
- Figure 2/E/MG63/MG-63 pcDNA3.1  200-1+2.jpg
- Figure 2/E/MG63/MG-63 pcDNA3.1  200-1.jpg
- Figure 2/E/MG63/MG-63 pcDNA3.1  200-2.jpg
- Figure 2/E/MG63/MG-63 pcDNA3.1-ELFN1/
- Figure 2/E/MG63/MG-63 pcDNA3.1-ELFN1/250CAS1 200-7+8.jpg
- Figure 2/E/MG63/MG-63 pcDNA3.1-ELFN1/250CAS1 200-7.jpg
- Figure 2/E/MG63/MG-63 pcDNA3.1-ELFN1/250CAS1 200-8.jpg
- Figure 2/F/
- Figure 2/F/143B/
- Figure 2/F/143B/ELFN1-AS1-siRNA1/
- Figure 2/F/143B/ELFN1-AS1-siRNA1/1.tif
- Figure 2/F/143B/ELFN1-AS1-siRNA1/2.tif
- Figure 2/F/143B/ELFN1-AS1-siRNA1/2019-8-29-2COL_6-1.fcs
- Figure 2/F/143B/ELFN1-AS1-siRNA1/2019-8-29-2COL_6-2.fcs
- Figure 2/F/143B/ELFN1-AS1-siRNA1/2019-8-29-2COL_6-3.fcs
- Figure 2/F/143B/ELFN1-AS1-siRNA1/3.tif
- Figure 2/F/143B/pcDNA3.1/
- Figure 2/F/143B/pcDNA3.1/1.tif
- Figure 2/F/143B/pcDNA3.1/2.tif
- Figure 2/F/143B/pcDNA3.1/2019-8-28-2COL_Tube_002.fcs
- Figure 2/F/143B/pcDNA3.1/2019-8-28-2COL_Tube_003.fcs
- Figure 2/F/143B/pcDNA3.1/2019-8-28-2COL_Tube_004.fcs
- Figure 2/F/143B/pcDNA3.1/3.tif
- Figure 2/F/143B/pcDNA3.1-ELFN1-AS1/
- Figure 2/F/143B/pcDNA3.1-ELFN1-AS1/1.tif
- Figure 2/F/143B/pcDNA3.1-ELFN1-AS1/2.tif
- Figure 2/F/143B/pcDNA3.1-ELFN1-AS1/2019-8-28-2COL_Tube_005.fcs
- Figure 2/F/143B/pcDNA3.1-ELFN1-AS1/2019-8-28-2COL_Tube_006.fcs
- Figure 2/F/143B/pcDNA3.1-ELFN1-AS1/2019-8-28-2COL_Tube_007.fcs
- Figure 2/F/143B/pcDNA3.1-ELFN1-AS1/3.tif
- Figure 2/F/143B/si-NC/
- Figure 2/F/143B/si-NC/1.tif
- Figure 2/F/143B/si-NC/2.tif
- Figure 2/F/143B/si-NC/2019-8-28-2COL_Tube_008.fcs
- Figure 2/F/143B/si-NC/2019-8-28-2COL_Tube_009.fcs
- Figure 2/F/143B/si-NC/2019-8-28-2COL_Tube_010.fcs
- Figure 2/F/143B/si-NC/3.tif
- Figure 2/F/apoptosis analysis.xlsx
- Figure 2/F/MG63/
- Figure 2/F/MG63/ELFN1-AS1-siRNA1/
- Figure 2/F/MG63/ELFN1-AS1-siRNA1/1.tif
- Figure 2/F/MG63/ELFN1-AS1-siRNA1/2.tif
- Figure 2/F/MG63/ELFN1-AS1-siRNA1/2019-8-29-2COL_5-1.fcs
- Figure 2/F/MG63/ELFN1-AS1-siRNA1/2019-8-29-2COL_5-2.fcs
- Figure 2/F/MG63/ELFN1-AS1-siRNA1/2019-8-29-2COL_5-3.fcs
- Figure 2/F/MG63/ELFN1-AS1-siRNA1/3.tif
- Figure 2/F/MG63/pcDNA3.1/
- Figure 2/F/MG63/pcDNA3.1/1.tif
- Figure 2/F/MG63/pcDNA3.1/2.tif
- Figure 2/F/MG63/pcDNA3.1/2019-8-29-2COL_1-1.fcs
- Figure 2/F/MG63/pcDNA3.1/2019-8-29-2COL_1-2.fcs
- Figure 2/F/MG63/pcDNA3.1/2019-8-29-2COL_1-3.fcs
- Figure 2/F/MG63/pcDNA3.1/3.tif
- Figure 2/F/MG63/pcDNA3.1-ELFN1-AS1/
- Figure 2/F/MG63/pcDNA3.1-ELFN1-AS1/1.tif
- Figure 2/F/MG63/pcDNA3.1-ELFN1-AS1/2.tif
- Figure 2/F/MG63/pcDNA3.1-ELFN1-AS1/2019-8-29-2COL_4-1.fcs
- Figure 2/F/MG63/pcDNA3.1-ELFN1-AS1/2019-8-29-2COL_4-2.fcs
- Figure 2/F/MG63/pcDNA3.1-ELFN1-AS1/2019-8-29-2COL_4-3.fcs
- Figure 2/F/MG63/pcDNA3.1-ELFN1-AS1/3.tif
- Figure 2/F/MG63/si-NC/
- Figure 2/F/MG63/si-NC/1.tif
- Figure 2/F/MG63/si-NC/2.tif
- Figure 2/F/MG63/si-NC/2019-8-29-2COL_9-1.fcs
- Figure 2/F/MG63/si-NC/2019-8-29-2COL_9-2.fcs
- Figure 2/F/MG63/si-NC/2019-8-29-2COL_9-3.fcs
- Figure 2/F/MG63/si-NC/3.tif
- Figure 2/G/
- Figure 2/G/143B migration/
- Figure 2/G/143B migration/S1/
- Figure 2/G/143B migration/S1/1.jpg
- Figure 2/G/143B migration/S1/2.jpg
- Figure 2/G/143B migration/S1/3.jpg
- Figure 2/G/143B migration/T1/
- Figure 2/G/143B migration/T1/1.jpg
- Figure 2/G/143B migration/T1/2.jpg
- Figure 2/G/143B migration/T1/3.jpg
- Figure 2/G/143B migration/U1/
- Figure 2/G/143B migration/U1/1.jpg
- Figure 2/G/143B migration/U1/2.jpg
- Figure 2/G/143B migration/U1/3.jpg
- Figure 2/G/143B migration/V1/
- Figure 2/G/143B migration/V1/1.jpg
- Figure 2/G/143B migration/V1/2.jpg
- Figure 2/G/143B migration/V1/3.jpg
- Figure 2/G/G,H.xlsx
- Figure 2/G/MG63 migration/
- Figure 2/G/MG63 migration/W1/
- Figure 2/G/MG63 migration/W1/1.jpg
- Figure 2/G/MG63 migration/W1/2.jpg
- Figure 2/G/MG63 migration/W1/3.jpg
- Figure 2/G/MG63 migration/X1/
- Figure 2/G/MG63 migration/X1/1.jpg
- Figure 2/G/MG63 migration/X1/2.jpg
- Figure 2/G/MG63 migration/X1/3.jpg
- Figure 2/G/MG63 migration/Y1/
- Figure 2/G/MG63 migration/Y1/1.jpg
- Figure 2/G/MG63 migration/Y1/2.jpg
- Figure 2/G/MG63 migration/Y1/3.jpg
- Figure 2/G/MG63 migration/Z1/
- Figure 2/G/MG63 migration/Z1/1.jpg
- Figure 2/G/MG63 migration/Z1/2.jpg
- Figure 2/G/MG63 migration/Z1/3.jpg
- Figure 2/H/
- Figure 2/H/143B invasion/
- Figure 2/H/143B invasion/S1/
- Figure 2/H/143B invasion/S1/1.jpg
- Figure 2/H/143B invasion/S1/2.jpg
- Figure 2/H/143B invasion/S1/3.jpg
- Figure 2/H/143B invasion/T1/
- Figure 2/H/143B invasion/T1/1.jpg
- Figure 2/H/143B invasion/T1/2.jpg
- Figure 2/H/143B invasion/T1/3.jpg
- Figure 2/H/143B invasion/U1/
- Figure 2/H/143B invasion/U1/1.jpg
- Figure 2/H/143B invasion/U1/2.jpg
- Figure 2/H/143B invasion/U1/3.jpg
- Figure 2/H/143B invasion/V1/
- Figure 2/H/143B invasion/V1/1.jpg
- Figure 2/H/143B invasion/V1/2.jpg
- Figure 2/H/143B invasion/V1/3.jpg
- Figure 2/H/G,H.xlsx
- Figure 2/H/MG63 invasion/
- Figure 2/H/MG63 invasion/W1/
- Figure 2/H/MG63 invasion/W1/1.jpg
- Figure 2/H/MG63 invasion/W1/2.jpg
- Figure 2/H/MG63 invasion/W1/3.jpg
- Figure 2/H/MG63 invasion/X1/
- Figure 2/H/MG63 invasion/X1/1.jpg
- Figure 2/H/MG63 invasion/X1/2.jpg
- Figure 2/H/MG63 invasion/X1/3.jpg
- Figure 2/H/MG63 invasion/Y1/
- Figure 2/H/MG63 invasion/Y1/1.jpg
- Figure 2/H/MG63 invasion/Y1/2.jpg
- Figure 2/H/MG63 invasion/Y1/3.jpg
- Figure 2/H/MG63 invasion/Z1/
- Figure 2/H/MG63 invasion/Z1/1.jpg
- Figure 2/H/MG63 invasion/Z1/2.jpg
- Figure 2/H/MG63 invasion/Z1/3.jpg
- Figure 3/
- Figure 3/A/
- Figure 3/A/143B-Exo.pdf
- Figure 3/A/143B-Exo.tif
- Figure 3/A/hFOB-Exo.pdf
- Figure 3/A/hFOB-Exo.tif
- Figure 3/B/
- Figure 3/B/Figure 3B-CD81.jpg
- Figure 3/B/Figure 3B-TSG101.jpg
- Figure 3/C/
- Figure 3/C/DAPI.jpg
- Figure 3/C/Merge.jpg
- Figure 3/C/Phalloidin.jpg
- Figure 3/C/PKH26.jpg
- Figure 3/D,E,F,H,I/
- Figure 3/D,E,F,H,I/D,E,F,H,I.xls
- Figure 3/G/
- Figure 3/G/cy3.jpg
- Figure 3/G/DAPI.jpg
- Figure 3/G/merge.JPG
