# Supplementary material for: Osteosarcoma Cell-Derived Exosomal ELFN1-AS1 Mediates Macrophage M2 Polarization via Sponging miR-138-5p and miR-1291 to Promote the Tumorgenesis of Osteosarcoma
Source: Front Oncol. 2022 Jun 17;12:881022. doi: 10.3389/fonc.2022.881022 (PMC9248260; doi:10.3389/fonc.2022.881022)
Supplement: Supplementary Figure 1 — The level of ELFN1-AS1 is upregulated in SARC tissues. [file DataSheet_1.zip › Figure 4/C,D,E/C,D,E.xls]

## Sheet: C
	基因名称			平均值			△CT=CT目的基因-Ct内参基因		△△CT=△CT实验-△CT对照		扩增倍数=2-△△CT
标本编号	Actin	ELFN1-AS1		Actin	ELFN1-AS1		ELFN1-AS1		ELFN1-AS1		ELFN1-AS1
D3	17.1431	21.3783
D3	17.1444	21.4066		17.1821	21.3772		4.1951		0		1
D3	17.2589	21.3467
E3	16.9873	22.8938
E3	16.9959	23.1865		16.9715	23.1192		6.14771		1.95261		0.258348
E3	16.9312	23.2772
标本编号	扩增倍数
	ELFN1-AS1
D3	1
E3	0.258348

## Sheet: D,E
	基因名称				平均值				△CT=CT目的基因-Ct内参基因			△△CT=△CT实验-△CT对照			扩增倍数=2-△△CT
标本编号	Actin	CD206	CD163		Actin	CD206	CD163		CD206	CD163		CD206	CD163		CD206	CD163
C3	17.5738	24.0938	24.1416
C3	17.5325	24.2275	24.2213		17.5508	24.1127	24.1749		6.56187	6.62404		0	0		1	1
C3	17.5462	24.0167	24.1617
D3	17.1431	21.4895	22.185
D3	17.1444	21.4831	22.2759		17.1821	21.487	22.1234		4.30491	4.94126		-2.25696	-1.68279		4.77983	3.21047
D3	17.2589	21.4885	21.9092
E3	16.9873	21.8637	22.6972
E3	16.9959	21.8468	22.7459		16.9715	21.8646	22.7039		4.89312	5.73245		-1.66875	-0.891589		3.1794	1.85522
E3	16.9312	21.8833	22.6688
标本编号	扩增倍数
	CD206	CD163
C3	1	1
D3	4.77983	3.21047
E3	3.1794	1.85522
