# Supplementary material for: Osteosarcoma Cell-Derived Exosomal ELFN1-AS1 Mediates Macrophage M2 Polarization via Sponging miR-138-5p and miR-1291 to Promote the Tumorgenesis of Osteosarcoma
Source: Front Oncol. 2022 Jun 17;12:881022. doi: 10.3389/fonc.2022.881022 (PMC9248260; doi:10.3389/fonc.2022.881022)
Supplement: Supplementary Figure 1 — The level of ELFN1-AS1 is upregulated in SARC tissues. [file DataSheet_1.zip › Figure 1/A.xlsx]

## Sheet: maker_cof
ensembl	gene_symbol	style	cof
ENSG00000273998.1_3	AL049794.1	lncRNA	-0.188536
ENSG00000272444.1_3	AL118558.4	lncRNA	-0.163214
ENSG00000272908.1_3	AC006033.2	lncRNA	-0.129407
ENSG00000280029.3_3	AC244517.11	lncRNA	-0.0566893
ENSG00000277283.1_3	AC004812.2	lncRNA	-0.0290077
ENSG00000258733.5_3	LINC02328	lncRNA	-0.0222258
ENSG00000254665.1_4	AC091053.1	lncRNA	-0.0141348
ENSG00000277806.1_3	AC006213.4	lncRNA	-0.0125162
ENSG00000269243.1_3	AC008894.2	lncRNA	-4.87683e-08
ENSG00000250320.5_3	AC113383.1	lncRNA	-1.16957e-08
ENSG00000259605.3_4	AC074212.1	lncRNA	1.11429e-09
ENSG00000257913.2_3	DDN-AS1	lncRNA	0.0132505
ENSG00000254230.1_3	AC037459.3	lncRNA	0.0236088
ENSG00000267270.5_4	PARD6G-AS1	lncRNA	0.0365604
ENSG00000264007.1_4	AC104564.2	lncRNA	0.041637
ENSG00000259544.1_3	AC021739.4	lncRNA	0.0568218
ENSG00000236081.1_2	ELFN1-AS1	lncRNA	0.144154
ENSG00000265496.5_4	AC100778.3	lncRNA	0.238403
ENSG00000231970.1_3	AL355490.2	lncRNA	0.262554
ENSG00000255484.2_3	AP003063.2	lncRNA	0.912193
