# Supplementary material for: Osteosarcoma Cell-Derived Exosomal ELFN1-AS1 Mediates Macrophage M2 Polarization via Sponging miR-138-5p and miR-1291 to Promote the Tumorgenesis of Osteosarcoma
Source: Front Oncol. 2022 Jun 17;12:881022. doi: 10.3389/fonc.2022.881022 (PMC9248260; doi:10.3389/fonc.2022.881022)
Supplement: Supplementary Figure 1 — The level of ELFN1-AS1 is upregulated in SARC tissues. [file DataSheet_1.zip › Figure 1/C,D.xls]

## Sheet: C
	基因名称			平均值			△CT=CT目的基因-Ct内参基因		△△CT=△CT实验-△CT对照		扩增倍数=2-△△CT
标本编号	ACTIN	lncRNA_ELFN1-AS1		ACTIN	lncRNA_ELFN1-AS1		lncRNA_ELFN1-AS1		lncRNA_ELFN1-AS1		lncRNA_ELFN1-AS1
A1-1	17.1817	22.191
A1-1	17.3695	22.1601		17.2816	22.1208		4.83922		0		1
A1-1	17.2936	22.0113
A1-2	17.5846	21.8198
A1-2	17.7509	21.969		17.7126	22.0247		4.31207		-0.527156		1.44109
A1-2	17.8023	22.2852
A1-3	17.4379	20.7394
A1-3	17.4616	20.7787		17.4734	20.8325		3.35901		-1.48021		2.7899
A1-3	17.5208	20.9793
A1-4	17.7146	23.0812
A1-4	17.7733	22.9992		17.7631	23.0209		5.25778		0.418559		0.748171
A1-4	17.8015	22.9823
A1-5	17.3296	22.0517
A1-5	17.3408	22.082		17.3203	22.0778		4.75745		-0.0817763		1.05832
A1-5	17.2905	22.0996
B1-1	17.5674	20.1273
B1-1	17.6519	20.287		17.6415	20.2865		2.64495		-2.19428		4.57661
B1-1	17.7053	20.4451
B1-2	17.3917	20.1766
B1-2	17.4578	20.1595		17.4982	20.2439		2.74572		-2.0935		4.26782
B1-2	17.645	20.3955
B1-3	17.2148	20.419
B1-3	17.2338	20.4865		17.2258	20.3969		3.17111		-1.66811		3.17798
B1-3	17.229	20.2854
B1-4	17.0107	19.874
B1-4	17.0754	19.8246		17.0579	19.8894		2.83144		-2.00778		4.02164
B1-4	17.0877	19.9695
B1-5	17.0007	20.5345
B1-5	17.0155	20.5232		16.9986	20.5294		3.53074		-1.30849		2.47682
B1-5	16.9797	20.5304
	样本编号	扩增倍数
		lncRNA_ELFN1-AS1
	A1-1	1
	A1-2	1.44109
	A1-3	2.7899
	A1-4	0.748171
	A1-5	1.05832
	B1-1	4.57661
	B1-2	4.26782
	B1-3	3.17798
	B1-4	4.02164
	B1-5	2.47682

## Sheet: D
	基因名称			平均值			△CT=CT目的基因-Ct内参基因		△△CT=△CT实验-△CT对照		扩增倍数=2-△△CT
标本编号	ACTIN	lncRNA_ELFN1-AS1		ACTIN	lncRNA_ELFN1-AS1		lncRNA_ELFN1-AS1		lncRNA_ELFN1-AS1		lncRNA_ELFN1-AS1
C1-1	14.1168	21.5401
C1-1	14.1963	21.5828		14.1928	21.5531		7.36031		0		1
C1-1	14.2652	21.5363
C1-2	14.8427	22.1878
C1-2	14.8897	22.2397		14.8924	22.2646		7.37219		0.0118809		0.991799
C1-2	14.9448	22.3663
C1-3	15.0207	21.0451
C1-3	14.9364	21.0307		14.968	21.0549		6.08691		-1.2734		2.41731
C1-3	14.9468	21.0888
C1-4	14.5691	21.5076
C1-4	14.6192	21.5251		14.6052	21.57		6.96484		-0.39547		1.31537
C1-4	14.6272	21.6773
C1-5	14.7687	21.9
C1-5	14.8067	21.951		14.7009	21.8935		7.19257		-0.167742		1.1233
C1-5	14.5274	21.8295
D1-1	14.5366	21.3422
D1-1	14.5616	21.4462		14.516	21.4215		6.90542		-0.454885		1.37067
D1-1	14.4499	21.476
D1-2	16.3736	21.9217
D1-2	16.0588	21.7672		16.1307	21.8359		5.70517		-1.65514		3.14954
D1-2	15.9598	21.8188
D1-3	15.6751	20.98
D1-3	15.5569	20.852		15.6404	20.9151		5.27466		-2.08565		4.24465
D1-3	15.6892	20.9132
D1-4	15.1637	21.4612
D1-4	15.1842	21.5096		15.2114	21.5275		6.31611		-1.0442		2.06222
D1-4	15.2862	21.6117
D1-5	15.5023	21.8027
D1-5	15.4305	21.762		15.5212	21.7571		6.23592		-1.12439		2.1801
D1-5	15.6307	21.7065
	样本编号	扩增倍数
		lncRNA_ELFN1-AS1
	C1-1	1
	C1-2	0.991799
	C1-3	2.42
	C1-4	1.31537
	C1-5	1.1233
	D1-1	1.37067
	D1-2	3.14954
	D1-3	4.24465
	D1-4	2.06222
	D1-5	2.1801
