# Supplementary material for: Osteosarcoma Cell-Derived Exosomal ELFN1-AS1 Mediates Macrophage M2 Polarization via Sponging miR-138-5p and miR-1291 to Promote the Tumorgenesis of Osteosarcoma
Source: Front Oncol. 2022 Jun 17;12:881022. doi: 10.3389/fonc.2022.881022 (PMC9248260; doi:10.3389/fonc.2022.881022)
Supplement: Supplementary Figure 1 — The level of ELFN1-AS1 is upregulated in SARC tissues. [file DataSheet_1.zip › Figure 1/F.xls]

## Sheet: 1
	基因名称			平均值			△CT=CT目的基因-Ct内参基因		△△CT=△CT实验-△CT对照		扩增倍数=2-△△CT
标本编号	Actin	ELFN1-AS1		Actin	ELFN1-AS1		ELFN1-AS1		ELFN1-AS1		ELFN1-AS1
A1	14.364	23.6946
A1	14.397	23.4717		14.4231	23.5699		9.14683		0		1
A1	14.5084	23.5435
B1	13.9538	21.1267
B1	14.0366	21.1316		13.9872	21.0979		7.11062		-2.03621		4.10168
B1	13.9714	21.0352
C1	14.6157	22.381
C1	14.6408	22.3439		14.6538	22.3332		7.67939		-1.46744		2.76531
C1	14.7049	22.2746
D1	14.4171	22.6708
D1	14.7761	22.5519		14.6637	22.5968		7.93308		-1.21375		2.31939
D1	14.7979	22.5678
标本编号	扩增倍数
	ELFN1-AS1
A1	1
B1	4.10168
C1	2.76531
D1	2.31939
