# Supplementary material for: Osteosarcoma Cell-Derived Exosomal ELFN1-AS1 Mediates Macrophage M2 Polarization via Sponging miR-138-5p and miR-1291 to Promote the Tumorgenesis of Osteosarcoma
Source: Front Oncol. 2022 Jun 17;12:881022. doi: 10.3389/fonc.2022.881022 (PMC9248260; doi:10.3389/fonc.2022.881022)
Supplement: Supplementary Figure 1 — The level of ELFN1-AS1 is upregulated in SARC tissues. [file DataSheet_1.zip › Figure 2/A,B.xls]

## Sheet: A 143B
	基因名称			平均值			△CT=CT目的基因-Ct内参基因		△△CT=△CT实验-△CT对照		扩增倍数=2-△△CT
标本编号	Actin	ELFN1-AS1		Actin	ELFN1-AS1		ELFN1-AS1		ELFN1-AS1		ELFN1-AS1
K1	16.5645	24.6493
K1	16.5483	24.5338		16.5861	24.561		7.97484		0		1
K1	16.6455	24.4998
L1	16.0032	24.0285
L1	16.0092	24.1777		16.02	24.1104		8.09042		0.115579		0.923012
L1	16.0475	24.125
M1	16.1118	26.1359
M1	16.0172	26.0278		16.0901	26.0742		9.98407		2.00922		0.248407
M1	16.1414	26.0589
N1	16.1252	24.9742
N1	16.0231	24.8424		16.0579	24.8464		8.78843		0.813589		0.568965
N1	16.0254	24.7225
标本编号	扩增倍数
	ELFN1-AS1
K1	1
L1	0.923012
M1	0.248407
N1	0.568965

## Sheet: A MG63
	基因名称			平均值			△CT=CT目的基因-Ct内参基因		△△CT=△CT实验-△CT对照		扩增倍数=2-△△CT
标本编号	Actin	ELFN1-AS1		Actin	ELFN1-AS1		ELFN1-AS1		ELFN1-AS1		ELFN1-AS1
O1	15.6744	21.9894
O1	15.5997	22.0402		15.6284	21.9631		6.33466		0		1
O1	15.6112	21.8596
P1	15.6865	21.9345
P1	15.7588	21.9955		15.7324	21.938		6.20553		-0.129131		1.09363
P1	15.752	21.8838
Q1	15.4721	23.9785
Q1	15.4523	24.1499		15.4687	24.0943		8.62564		2.29097		0.204337
Q1	15.4817	24.1546
R1	15.4119	23.1521
R1	15.6579	22.922		15.6043	22.9699		7.36554		1.03088		0.489413
R1	15.7433	22.8356
标本编号	扩增倍数
	ELFN1-AS1
O1	1
P1	1.09363
Q1	0.204337
R1	0.489413

## Sheet: B 134B
	基因名称			平均值			△CT=CT目的基因-Ct内参基因		△△CT=△CT实验-△CT对照		扩增倍数=2-△△CT
标本编号	Actin	ELFN1-AS1		Actin	ELFN1-AS1		ELFN1-AS1		ELFN1-AS1		ELFN1-AS1
E1	14.8292	24.4061
E1	14.8714	24.3395		14.8483	24.4236		9.57528		0		1
E1	14.8444	24.5253
F1	14.9146	24.6179
F1	14.9545	24.6706		14.8884	24.5916		9.70324		0.127959		0.915125
F1	14.7961	24.4864
G1	14.8293	21.9567
G1	15.0194	21.9299		14.9658	21.9114		6.94565		-2.62963		6.18868
G1	15.0486	21.8477
标本编号	扩增倍数
	ELFN1-AS1
E1	1
F1	0.915125
G1	6.18868

## Sheet: B MG63
	基因名称			平均值			△CT=CT目的基因-Ct内参基因		△△CT=△CT实验-△CT对照		扩增倍数=2-△△CT
标本编号	Actin	ELFN1-AS1		Actin	ELFN1-AS1		ELFN1-AS1		ELFN1-AS1		ELFN1-AS1
H1	14.0234	23.657
H1	14.1136	23.6336		14.0657	23.6259		9.56021		0		1
H1	14.06	23.587
I1	14.5944	24.1325
I1	14.5381	24.0568		14.5785	24.1201		9.54163		-0.018575		1.01296
I1	14.603	24.1711
J1	14.1103	21.4669
J1	14.4177	21.3242		14.3401	21.3748		7.03471		-2.5255		5.75774
J1	14.4922	21.3332
标本编号	扩增倍数
	ELFN1-AS1
H1	1
I1	1.01296
J1	5.75774
