# Supplementary material for: Osteosarcoma Cell-Derived Exosomal ELFN1-AS1 Mediates Macrophage M2 Polarization via Sponging miR-138-5p and miR-1291 to Promote the Tumorgenesis of Osteosarcoma
Source: Front Oncol. 2022 Jun 17;12:881022. doi: 10.3389/fonc.2022.881022 (PMC9248260; doi:10.3389/fonc.2022.881022)
Supplement: Supplementary Figure 1 — The level of ELFN1-AS1 is upregulated in SARC tissues. [file DataSheet_1.zip › Figure 2/C.xlsx]

## Sheet: 数据分析
	原始数据
		分组	1	2	3	4	5	调零孔
	0 H	S1.pcDNA3.1	0.218	0.23	0.241	0.201	0.201	0.034
		T1.pcDNA3.1-ELFN1-AS1	0.248	0.215	0.221	0.201	0.226	0.032
		U1.ELFN1-AS1-siRNA-NC	0.205	0.204	0.23	0.218	0.216	0.035
		V1.ELFN1-AS1-siRNA1	0.22	0.244	0.21	0.221	0.249	0.034
		分组	1	2	3	4	5	调零孔
	24 H	S1.pcDNA3.1	0.411	0.391	0.414	0.373	0.363	0.034
		T1.pcDNA3.1-ELFN1-AS1	0.566	0.547	0.515	0.521	0.55	0.035
		U1.ELFN1-AS1-siRNA-NC	0.361	0.425	0.416	0.397	0.38	0.036
		V1.ELFN1-AS1-siRNA1	0.341	0.305	0.351	0.333	0.301	0.035
		分组	1	2	3	4	5	调零孔
	48 H	S1.pcDNA3.1	0.705	0.81	0.78	0.736	0.715	0.032
		T1.pcDNA3.1-ELFN1-AS1	1.039	1.05	1.007	1.084	1.005	0.033
		U1.ELFN1-AS1-siRNA-NC	0.725	0.703	0.743	0.78	0.787	0.033
		V1.ELFN1-AS1-siRNA1	0.515	0.404	0.46	0.454	0.462	0.034
		分组	1	2	3	4	5	调零孔
	72 H	S1.pcDNA3.1	1.741	1.747	1.72	1.679	1.658	0.034
		T1.pcDNA3.1-ELFN1-AS1	2.01	2.041	1.947	1.953	1.95	0.034
		U1.ELFN1-AS1-siRNA-NC	1.645	1.655	1.635	1.73	1.652	0.034
		V1.ELFN1-AS1-siRNA1	0.515	0.642	0.567	0.593	0.568	0.036
	调零	分组	1	2	3	4	5	Mean	SD	增值率	SD(%)
	0 H	S1.pcDNA3.1	0.184	0.196	0.207	0.167	0.167	0.1842	0.0176833	100	9.60007
		T1.pcDNA3.1-ELFN1-AS1	0.216	0.183	0.189	0.169	0.194	0.1902	0.0171959	103.257	9.33547
		U1.ELFN1-AS1-siRNA-NC	0.17	0.169	0.195	0.183	0.181	0.1796	0.0106677	97.5027	5.79137
		V1.ELFN1-AS1-siRNA1	0.186	0.21	0.176	0.187	0.215	0.1948	0.0168137	105.755	9.12795
		分组	1	2	3	4	5	Mean	SD	增值率	SD(%)
	24 H	S1.pcDNA3.1	0.377	0.357	0.38	0.339	0.329	0.3564	0.0225566	193.485	12.2457
		T1.pcDNA3.1-ELFN1-AS1	0.531	0.512	0.48	0.486	0.515	0.5048	0.0212767	274.05	11.5509
		U1.ELFN1-AS1-siRNA-NC	0.325	0.389	0.38	0.361	0.344	0.3598	0.0260902	195.331	14.1641
		V1.ELFN1-AS1-siRNA1	0.306	0.27	0.316	0.298	0.266	0.2912	0.022163	158.089	12.032
		分组	1	2	3	4	5	Mean	SD	增值率	SD(%)
	48 H	S1.pcDNA3.1	0.673	0.778	0.748	0.704	0.683	0.7172	0.0445612	389.359	24.1917
		T1.pcDNA3.1-ELFN1-AS1	1.006	1.017	0.974	1.051	0.972	1.004	0.0328101	545.06	17.8122
		U1.ELFN1-AS1-siRNA-NC	0.692	0.67	0.71	0.747	0.754	0.7146	0.0357883	387.948	19.429
		V1.ELFN1-AS1-siRNA1	0.481	0.37	0.426	0.42	0.428	0.425	0.0393573	230.727	21.3666
		分组	1	2	3	4	5	Mean	SD	增值率	SD(%)
	72 H	S1.pcDNA3.1	1.707	1.713	1.686	1.645	1.624	1.675	0.0390192	909.338	21.1831
		T1.pcDNA3.1-ELFN1-AS1	1.976	2.007	1.913	1.919	1.916	1.9462	0.0428334	1056.57	23.2537
		U1.ELFN1-AS1-siRNA-NC	1.611	1.621	1.601	1.696	1.618	1.6294	0.0380171	884.582	20.639
		V1.ELFN1-AS1-siRNA1	0.479	0.606	0.531	0.557	0.532	0.541	0.046114	293.702	25.0347
