# Supplementary material for: Osteosarcoma Cell-Derived Exosomal ELFN1-AS1 Mediates Macrophage M2 Polarization via Sponging miR-138-5p and miR-1291 to Promote the Tumorgenesis of Osteosarcoma
Source: Front Oncol. 2022 Jun 17;12:881022. doi: 10.3389/fonc.2022.881022 (PMC9248260; doi:10.3389/fonc.2022.881022)
Supplement: Supplementary Figure 1 — The level of ELFN1-AS1 is upregulated in SARC tissues. [file DataSheet_1.zip › Figure 2/D.xlsx]

## Sheet: 数据分析
	原始数据
		分组	1	2	3	4	5	调零孔
	0 H	S1.pcDNA3.1	0.26	0.268	0.251	0.24	0.228	0.033
		T1.pcDNA3.1-ELFN1-AS1	0.227	0.223	0.265	0.222	0.259	0.032
		U1.ELFN1-AS1-siRNA-NC	0.258	0.253	0.222	0.241	0.263	0.035
		V1.ELFN1-AS1-siRNA1	0.267	0.256	0.264	0.242	0.221	0.034
		分组	1	2	3	4	5	调零孔
	24 H	S1.pcDNA3.1	0.385	0.397	0.408	0.379	0.373	0.034
		T1.pcDNA3.1-ELFN1-AS1	0.536	0.562	0.56	0.535	0.511	0.034
		U1.ELFN1-AS1-siRNA-NC	0.38	0.429	0.437	0.435	0.408	0.035
		V1.ELFN1-AS1-siRNA1	0.293	0.367	0.37	0.363	0.333	0.033
		分组	1	2	3	4	5	调零孔
	48 H	S1.pcDNA3.1	0.756	0.81	0.767	0.804	0.865	0.033
		T1.pcDNA3.1-ELFN1-AS1	1.168	1.09	1.088	1.099	1.112	0.032
		U1.ELFN1-AS1-siRNA-NC	0.781	0.862	0.865	0.868	0.798	0.032
		V1.ELFN1-AS1-siRNA1	0.518	0.431	0.422	0.496	0.468	0.034
		分组	1	2	3	4	5	调零孔
	72 H	S1.pcDNA3.1	1.653	1.655	1.639	1.651	1.678	0.034
		T1.pcDNA3.1-ELFN1-AS1	1.881	1.89	1.971	1.946	1.863	0.034
		U1.ELFN1-AS1-siRNA-NC	1.617	1.672	1.676	1.697	1.667	0.033
		V1.ELFN1-AS1-siRNA1	0.565	0.602	0.574	0.602	0.586	0.032
	调零	分组	1	2	3	4	5	Mean	SD	增值率	SD(%)
	0 H	S1.pcDNA3.1	0.227	0.235	0.218	0.207	0.195	0.2164	0.0158682	100	7.33281
		T1.pcDNA3.1-ELFN1-AS1	0.195	0.191	0.233	0.19	0.227	0.2072	0.0210048	95.7486	9.70645
		U1.ELFN1-AS1-siRNA-NC	0.223	0.218	0.187	0.206	0.228	0.2124	0.0163799	98.1516	7.56925
		V1.ELFN1-AS1-siRNA1	0.233	0.222	0.23	0.208	0.187	0.216	0.0188812	99.8152	8.72514
		分组	1	2	3	4	5	Mean	SD	增值率	SD(%)
	24 H	S1.pcDNA3.1	0.351	0.363	0.374	0.345	0.339	0.3544	0.0140996	163.771	6.51555
		T1.pcDNA3.1-ELFN1-AS1	0.502	0.528	0.526	0.501	0.477	0.5068	0.0209929	234.196	9.70095
		U1.ELFN1-AS1-siRNA-NC	0.345	0.394	0.402	0.4	0.373	0.3828	0.0240562	176.895	11.1165
		V1.ELFN1-AS1-siRNA1	0.26	0.334	0.337	0.33	0.3	0.3122	0.0327139	144.27	15.1173
		分组	1	2	3	4	5	Mean	SD	增值率	SD(%)
	48 H	S1.pcDNA3.1	0.723	0.777	0.734	0.771	0.832	0.7674	0.0429104	354.621	19.8292
		T1.pcDNA3.1-ELFN1-AS1	1.136	1.058	1.056	1.067	1.08	1.0794	0.0330273	498.799	15.2621
		U1.ELFN1-AS1-siRNA-NC	0.749	0.83	0.833	0.836	0.766	0.8028	0.0418414	370.98	19.3352
		V1.ELFN1-AS1-siRNA1	0.484	0.397	0.388	0.462	0.434	0.433	0.0411218	200.092	19.0027
		分组	1	2	3	4	5	Mean	SD	增值率	SD(%)
	72 H	S1.pcDNA3.1	1.619	1.621	1.605	1.617	1.644	1.6212	0.0141845	749.168	6.55476
		T1.pcDNA3.1-ELFN1-AS1	1.847	1.856	1.937	1.912	1.829	1.8762	0.0460076	867.006	21.2604
		U1.ELFN1-AS1-siRNA-NC	1.584	1.639	1.643	1.664	1.634	1.6328	0.0295753	754.529	13.667
		V1.ELFN1-AS1-siRNA1	0.533	0.57	0.542	0.57	0.554	0.5538	0.016559	255.915	7.65203
