# Supplementary material for: Osteosarcoma Cell-Derived Exosomal ELFN1-AS1 Mediates Macrophage M2 Polarization via Sponging miR-138-5p and miR-1291 to Promote the Tumorgenesis of Osteosarcoma
Source: Front Oncol. 2022 Jun 17;12:881022. doi: 10.3389/fonc.2022.881022 (PMC9248260; doi:10.3389/fonc.2022.881022)
Supplement: Supplementary Figure 1 — The level of ELFN1-AS1 is upregulated in SARC tissues. [file DataSheet_1.zip › Figure 2/E/Edu analysis.xlsx]

## Sheet: 143B
	pcDNA3.1	pcDNA3.1-ELFN1-AS1	siRNA NC	ELFN1-AS1 siRNA1
Edu positive cell count	62	93	61	24
	58	98	59	27
	65	88	64	23
DAPI positive cell count	123	131	132	113
	129	125	125	105
	115	118	117	116
Edu positive cell rate (%)	50.4065	70.9924	46.2121	21.2389
	44.9612	78.4	47.2	25.7143
	56.5217	74.5763	54.7009	19.8276

## Sheet: MG63
	pcDNA3.1	pcDNA3.1-ELFN1-AS1	siRNA NC	ELFN1-AS1 siRNA1
Edu positive cell count	37	63	36	24
	43	67	41	21
	40	58	42	23
DAPI positive cell count	115	121	117	112
	121	114	113	118
	112	116	120	114
Edu positive cell rate (%)	32.1739	52.0661	30.7692	21.4286
	35.5372	58.7719	36.2832	17.7966
	35.7143	50	35	20.1754
