# Supplementary material for: Osteosarcoma Cell-Derived Exosomal ELFN1-AS1 Mediates Macrophage M2 Polarization via Sponging miR-138-5p and miR-1291 to Promote the Tumorgenesis of Osteosarcoma
Source: Front Oncol. 2022 Jun 17;12:881022. doi: 10.3389/fonc.2022.881022 (PMC9248260; doi:10.3389/fonc.2022.881022)
Supplement: Supplementary Figure 1 — The level of ELFN1-AS1 is upregulated in SARC tissues. [file DataSheet_1.zip › Figure 2/F/apoptosis analysis.xlsx]

## Sheet: 143B
	pcDNA3.1	pcDNA3.1-ELFN1-AS1	siRNA NC	ELFN1-AS1 siRNA1
Annexin V positive cell rate (%)	4.53	4.1	5.14	26.3
	5.24	3.66	4.75	25.1
	4.87	3.84	5.64	27.4

## Sheet: MG63
	pcDNA3.1	pcDNA3.1-ELFN1-AS1	siRNA NC	ELFN1-AS1 siRNA1
Annexin V positive cell rate (%)	4.98	3.83	4.76	23.7
	4.67	4.47	5.14	21.79
	4.56	4.79	5.5	24.5
