# Supplementary material for: Osteosarcoma Cell-Derived Exosomal ELFN1-AS1 Mediates Macrophage M2 Polarization via Sponging miR-138-5p and miR-1291 to Promote the Tumorgenesis of Osteosarcoma
Source: Front Oncol. 2022 Jun 17;12:881022. doi: 10.3389/fonc.2022.881022 (PMC9248260; doi:10.3389/fonc.2022.881022)
Supplement: Supplementary Figure 1 — The level of ELFN1-AS1 is upregulated in SARC tissues. [file DataSheet_1.zip › Figure 2/G/G,H.xlsx]

## Sheet: G,H
143B	Migration	Mean	SD
S1	83	79.6667	3.51188
	80
	76
T1	127	119.333	7.50555
	112
	119
U1	86	82.3333	5.50757
	85
	76
V1	47	51.3333	3.78594
	54
	53
143B	Invasion	Mean	SD
S1	44	44	2
	42
	46
T1	82	81	1
	80
	81
U1	36	41	4.58258
	45
	42
V1	22	19.3333	5.50757
	13
	23
MG63	Migration	Mean	SD
W1	88	81.3333	6.1101
	80
	76
X1	109	107.667	4.16333
	103
	111
Y1	84	82	2
	82
	80
Z1	61	63	4.3589
	68
	60
MG63	Invasion	Mean	SD
W1	45	46.6667	6.65833
	41
	54
X1	69	62.3333	5.7735
	59
	59
Y1	49	48	7.54983
	40
	55
Z1	20	26.6667	7.02377
	34
	26
