# Supplementary material for: Osteosarcoma Cell-Derived Exosomal ELFN1-AS1 Mediates Macrophage M2 Polarization via Sponging miR-138-5p and miR-1291 to Promote the Tumorgenesis of Osteosarcoma
Source: Front Oncol. 2022 Jun 17;12:881022. doi: 10.3389/fonc.2022.881022 (PMC9248260; doi:10.3389/fonc.2022.881022)
Supplement: Supplementary Figure 1 — The level of ELFN1-AS1 is upregulated in SARC tissues. [file DataSheet_1.zip › Figure 3/D,E,F,H,I/D,E,F,H,I.xls]

## Sheet: D
	基因名称							平均值							△CT=CT目的基因-Ct内参基因						△△CT=△CT实验-△CT对照						扩增倍数=2-△△CT
标本编号	Actin	CD206	CD163	IL-10	INOS	IL1B		Actin	CD206	CD163	IL-10	INOS	IL1B		CD206	CD163	IL-10	INOS	IL1B		CD206	CD163	IL-10	INOS	IL1B		CD206	CD163	IL-10	INOS	IL1B
E2	15.1079	24.3575	23.539	25.8303	23.6374	22.7312
E2	15.189	24.3461	23.4505	25.8243	23.8046	22.5554		15.158	24.3434	23.5037	25.7628	23.7773	22.615		9.18538	8.34572	10.6048	8.61928	7.45703		0	0	0	0	0		1	1	1	1	1
E2	15.177	24.3264	23.5216	25.6338	23.8898	22.5584
F2	15.2292	22.6318	22.0248	23.815	23.6601	22.7269
F2	15.2228	22.4889	21.9635	24.0561	23.7402	22.7446		15.2473	22.5484	21.9745	23.9985	23.6805	22.7146		7.30111	6.72717	8.75121	8.43313	7.46727		-1.88428	-1.61855	-1.85362	-0.186149	0.0102383		3.69168	3.07066	3.61405	1.13772	0.992928
F2	15.2901	22.5245	21.9352	24.1245	23.6411	22.6722
G2	15.2204	22.3209	21.1709	23.5508	23.468	22.4572
G2	15.1999	22.2638	21.1961	23.4954	23.8344	22.4585		15.1953	22.3006	21.2174	23.4843	23.6775	22.456		7.10526	6.02205	8.289	8.48218	7.26067		-2.08013	-2.32367	-2.31583	-0.137101	-0.196364		4.22844	5.00605	4.9789	1.09969	1.14581
G2	15.1656	22.3171	21.2851	23.4068	23.7302	22.4523
H2	14.7192	21.7199	21.3591	23.3112	23.5387	22.2611
H2	14.9883	21.7405	21.4001	23.4288	23.6833	22.3437		14.8959	21.7374	21.3452	23.3795	23.4856	22.2738		6.84155	6.44932	8.48365	8.58972	7.37788		-2.34384	-1.8964	-2.12118	-0.0295655	-0.0791483		5.07652	3.72284	4.35049	1.0207	1.05639
H2	14.9802	21.7519	21.2764	23.3987	23.2348	22.2165
标本编号	扩增倍数
	CD206	CD163	IL-10	INOS	IL1B
E2	1	1	1	1	1
F2	3.69168	3.07066	3.61405	1.13772	0.992928
G2	4.22844	5.00605	4.9789	1.09969	1.14581
H2	5.07652	3.72284	4.35049	1.0207	1.05639

## Sheet: E
	基因名称			平均值			△CT=CT目的基因-Ct内参基因		△△CT=△CT实验-△CT对照		扩增倍数=2-△△CT
标本编号	Actin	ELFN1-AS1		Actin	ELFN1-AS1		ELFN1-AS1		ELFN1-AS1		ELFN1-AS1
C2	15.1298	22.934
C2	15.0088	23.039		15.068	22.9305		7.86257		0		1
C2	15.0653	22.8186
D2	15.8125	21.8513
D2	15.7862	21.9588		15.7992	21.8979		6.09868		-1.76389		3.39612
D2	15.799	21.8835
标本编号	扩增倍数
	ELFN1-AS1
C2	1
D2	3.39612

## Sheet: F
	基因名称			平均值			△CT=CT目的基因-Ct内参基因		△△CT=△CT实验-△CT对照		扩增倍数=2-△△CT
标本编号	Actin	ELFN1-AS1		Actin	ELFN1-AS1		ELFN1-AS1		ELFN1-AS1		ELFN1-AS1
I2	16.8961	24.8551
I2	16.8686	25.1697		16.861	25.0158		8.15479		0		1
I2	16.8183	25.0226
J2	16.5508	22.4218
J2	16.6776	22.3598		16.5848	22.3777		5.79292		-2.36186		5.14034
J2	16.5259	22.3515
K2	16.0805	23.3334
K2	16.1143	23.3232		16.0234	23.4394		7.41598		-0.738806		1.66879
K2	15.8753	23.6614
标本编号	扩增倍数
	ELFN1-AS1
I2	1
J2	5.14034
K2	1.66879

## Sheet: H
	基因名称			平均值			△CT=CT目的基因-Ct内参基因		△△CT=△CT实验-△CT对照		扩增倍数=2-△△CT
标本编号	Actin	ELFN1-AS1		Actin	ELFN1-AS1		ELFN1-AS1		ELFN1-AS1		ELFN1-AS1
L2	16.5958	21.0507
L2	16.4548	21.1628		16.4751	21.0673		4.59217		0		1
L2	16.3749	20.9884
M2	16.2641	21.0754
M2	16.2795	20.9707		16.257	21.0284		4.77143		0.179267		0.883152
M2	16.2273	21.0391
N2	16.2402	22.982
N2	16.3636	22.8435		16.3104	22.9265		6.61603		2.02387		0.245898
N2	16.3276	22.954
标本编号	扩增倍数
	ELFN1-AS1
L2	1
M2	0.883152
N2	0.245898

## Sheet: I
	基因名称			平均值			△CT=CT目的基因-Ct内参基因		△△CT=△CT实验-△CT对照		扩增倍数=2-△△CT
标本编号	Actin	ELFN1-AS1		Actin	ELFN1-AS1		ELFN1-AS1		ELFN1-AS1		ELFN1-AS1
O2	15.7655	21.4121
O2	15.9464	21.5666		15.8697	21.4735		5.60385		0		1
O2	15.8971	21.4419
P2	15.7432	22.9739
P2	15.7196	22.9702		15.725	22.9705		7.24553		1.64168		0.320484
P2	15.7123	22.9675
Q2	15.8384	21.5413
Q2	15.863	21.4443		15.8143	21.4646		5.65033		0.0464741		0.9683
Q2	15.7415	21.4081
标本编号	扩增倍数
	ELFN1-AS1
O2	1
P2	0.320484
Q2	0.9683
