# Supplementary material for: Osteosarcoma Cell-Derived Exosomal ELFN1-AS1 Mediates Macrophage M2 Polarization via Sponging miR-138-5p and miR-1291 to Promote the Tumorgenesis of Osteosarcoma
Source: Front Oncol. 2022 Jun 17;12:881022. doi: 10.3389/fonc.2022.881022 (PMC9248260; doi:10.3389/fonc.2022.881022)
Supplement: Supplementary file 2 [file DataSheet_2.zip]

Archive with 63 entries (44 files):
- data source-2/
- data source-2/Figure 5/
- data source-2/Figure 5/A.xls
- data source-2/Figure 5/B/
- data source-2/Figure 5/B/B.xlsx
- data source-2/Figure 5/B/invasion/
- data source-2/Figure 5/B/invasion/143B/
- data source-2/Figure 5/B/invasion/143B/1.jpg
- data source-2/Figure 5/B/invasion/143B/2.jpg
- data source-2/Figure 5/B/invasion/143B/3.jpg
- data source-2/Figure 5/B/invasion/143B + M- ELFN1-AS1 siRNA/
- data source-2/Figure 5/B/invasion/143B + M- ELFN1-AS1 siRNA/1.jpg
- data source-2/Figure 5/B/invasion/143B + M- ELFN1-AS1 siRNA/2.jpg
- data source-2/Figure 5/B/invasion/143B + M- ELFN1-AS1 siRNA/3.jpg
- data source-2/Figure 5/B/invasion/143B + M-pcDNA3.1 ELFN1-AS1/
- data source-2/Figure 5/B/invasion/143B + M-pcDNA3.1 ELFN1-AS1/1.jpg
- data source-2/Figure 5/B/invasion/143B + M-pcDNA3.1 ELFN1-AS1/2.jpg
- data source-2/Figure 5/B/invasion/143B + M-pcDNA3.1 ELFN1-AS1/3.jpg
- data source-2/Figure 5/B/invasion/143B + M-pcDNA3.1 NC/
- data source-2/Figure 5/B/invasion/143B + M-pcDNA3.1 NC/1.jpg
- data source-2/Figure 5/B/invasion/143B + M-pcDNA3.1 NC/2.jpg
- data source-2/Figure 5/B/invasion/143B + M-pcDNA3.1 NC/3.jpg
- data source-2/Figure 5/B/invasion/143B + MsiRNA NC/
- data source-2/Figure 5/B/invasion/143B + MsiRNA NC/1.jpg
- data source-2/Figure 5/B/invasion/143B + MsiRNA NC/2.jpg
- data source-2/Figure 5/B/invasion/143B + MsiRNA NC/3.jpg
- data source-2/Figure 5/B/migration/
- data source-2/Figure 5/B/migration/143B/
- data source-2/Figure 5/B/migration/143B/1.jpg
- data source-2/Figure 5/B/migration/143B/2.jpg
- data source-2/Figure 5/B/migration/143B/3.jpg
- data source-2/Figure 5/B/migration/143B + M- ELFN1-AS1 siRNA/
- data source-2/Figure 5/B/migration/143B + M- ELFN1-AS1 siRNA/1.jpg
- data source-2/Figure 5/B/migration/143B + M- ELFN1-AS1 siRNA/2.jpg
- data source-2/Figure 5/B/migration/143B + M- ELFN1-AS1 siRNA/3.jpg
- data source-2/Figure 5/B/migration/143B + M-pcDNA3.1 ELFN1-AS1/
- data source-2/Figure 5/B/migration/143B + M-pcDNA3.1 ELFN1-AS1/1.jpg
- data source-2/Figure 5/B/migration/143B + M-pcDNA3.1 ELFN1-AS1/2.jpg
- data source-2/Figure 5/B/migration/143B + M-pcDNA3.1 ELFN1-AS1/3.jpg
- data source-2/Figure 5/B/migration/143B + M-pcDNA3.1 NC/
- data source-2/Figure 5/B/migration/143B + M-pcDNA3.1 NC/1.jpg
- data source-2/Figure 5/B/migration/143B + M-pcDNA3.1 NC/2.jpg
- data source-2/Figure 5/B/migration/143B + M-pcDNA3.1 NC/3.jpg
- data source-2/Figure 5/B/migration/143B + MsiRNA NC/
- data source-2/Figure 5/B/migration/143B + MsiRNA NC/1.jpg
- data source-2/Figure 5/B/migration/143B + MsiRNA NC/2.jpg
- data source-2/Figure 5/B/migration/143B + MsiRNA NC/3.jpg
- data source-2/Figure 5/C/
- data source-2/Figure 5/C/Figure 5C-E-cadherin.jpg
- data source-2/Figure 5/C/Figure 5C-N-cadherin.jpg
- data source-2/Figure 5/C/Figure 5C-Vimentin .jpg
- data source-2/Figure 5/C/Figure 5C-a┬-actin.jpg
- data source-2/Figure 6/
- data source-2/Figure 6/B,E,H.xls
- data source-2/Figure 6/C,G.xlsx
- data source-2/Figure 6/D/
- data source-2/Figure 6/D/DAPI.jpg
- data source-2/Figure 6/D/ELFN1-AS1.jpg
- data source-2/Figure 6/D/Merge.jpg
- data source-2/Figure 6/D/miR-138-5p.jpg
- data source-2/Figure 6/I/
- data source-2/Figure 6/I/Figure 6I-CREB1.jpg
- data source-2/Figure 6/I/Figure 6I-a┬-actin.jpg
