# Supplementary material for: Osteosarcoma Cell-Derived Exosomal ELFN1-AS1 Mediates Macrophage M2 Polarization via Sponging miR-138-5p and miR-1291 to Promote the Tumorgenesis of Osteosarcoma
Source: Front Oncol. 2022 Jun 17;12:881022. doi: 10.3389/fonc.2022.881022 (PMC9248260; doi:10.3389/fonc.2022.881022)
Supplement: Supplementary file 2 [file DataSheet_2.zip › data source-2/Figure 5/A.xls]

## Sheet: 实验数据分析
	基因名称							平均值							△CT=CT目的基因-Ct内参基因						△△CT=△CT实验-△CT对照						扩增倍数=2-△△CT
标本编号	Actin	CD206	CD163	IL-10	INOS	IL1B		Actin	CD206	CD163	IL-10	INOS	IL1B		CD206	CD163	IL-10	INOS	IL1B		CD206	CD163	IL-10	INOS	IL1B		CD206	CD163	IL-10	INOS	IL1B
A4	13.2806	22.8753	21.7263	22.8261	26.5528	22.7663
A4	13.1535	22.8823	21.7978	22.8182	26.4947	22.4676		13.1734	22.8667	21.777	22.8575	26.4928	22.5206		9.69335	8.60361	9.68415	13.3195	9.34723		0	0	0	0	0		1	1	1	1	1
A4	13.086	22.8426	21.8069	22.9282	26.431	22.3279
B4	13.5685	23.1333	22.3966	23.0665	26.7252	22.8398
B4	13.4293	23.1914	22.3417	23.2068	26.7219	22.884		13.5251	23.1491	22.3296	23.1365	26.7431	22.8806		9.62399	8.80447	9.61139	13.218	9.35551		-0.0693661	0.200862	-0.0727574	-0.101473	0.00828266		1.04926	0.870031	1.05172	1.07287	0.994275
B4	13.5775	23.1225	22.2504	23.1361	26.7822	22.9181
C4	13.5862	24.7289	24.3002	25.4155	25.9621	21.8759
C4	13.5854	24.7058	24.2125	25.6206	26.0108	21.4603		13.5588	24.776	24.2874	25.6001	25.9089	21.5953		11.2172	10.7286	12.0413	12.35	8.03651		1.52382	2.12495	2.35715	-0.969443	-1.31072		0.347763	0.229259	0.195176	1.95808	2.48065
C4	13.5049	24.8933	24.3495	25.7642	25.7537	21.4498
标本编号	扩增倍数
	CD206	CD163	IL-10	INOS	IL1B
A4	1	1	1	1	1
B4	1.04926	0.870031	1.05172	1.07287	0.994275
C4	0.347763	0.229259	0.195176	1.95808	2.48065
