# Supplementary material for: Osteosarcoma Cell-Derived Exosomal ELFN1-AS1 Mediates Macrophage M2 Polarization via Sponging miR-138-5p and miR-1291 to Promote the Tumorgenesis of Osteosarcoma
Source: Front Oncol. 2022 Jun 17;12:881022. doi: 10.3389/fonc.2022.881022 (PMC9248260; doi:10.3389/fonc.2022.881022)
Supplement: Supplementary file 2 [file DataSheet_2.zip › data source-2/Figure 5/B/B.xlsx]

## Sheet: G,H
143B	Migration	Mean	SD
A	113	105	7.54983
	104
	98
B	108	104.667	3.05505
	102
	104
C	126	131.667	5.1316
	133
	136
D	101	103.333	2.08167
	104
	105
E	63	67.3333	4.50925
	72
	67
143B	Invasion	Mean	SD
A	50	49	3.60555
	45
	52
B	50	52	2
	52
	54
C	94	87	6.245
	82
	85
D	50	52	2
	52
	54
E	24	26.6667	3.05505
	26
	30
