# Supplementary material for: Osteosarcoma Cell-Derived Exosomal ELFN1-AS1 Mediates Macrophage M2 Polarization via Sponging miR-138-5p and miR-1291 to Promote the Tumorgenesis of Osteosarcoma
Source: Front Oncol. 2022 Jun 17;12:881022. doi: 10.3389/fonc.2022.881022 (PMC9248260; doi:10.3389/fonc.2022.881022)
Supplement: Supplementary file 2 [file DataSheet_2.zip › data source-2/Figure 6/B,E,H.xls]

## Sheet: B
	基因名称			平均值			△CT=CT目的基因-Ct内参基因		△△CT=△CT实验-△CT对照		扩增倍数=2-△△CT
标本编号	U6	miR-138-5p		U6	miR-138-5p		miR-138-5p		miR-138-5p		miR-138-5p
A5	14.8795	27.5725
A5	14.8544	27.6761		14.8271	27.5716		12.7445		0		1
A5	14.7475	27.4663
B5	15.0198	27.8917
B5	15.089	27.9958		15.0924	27.893		12.8006		0.0561171		0.961849
B5	15.1685	27.7915
C5	15.0256	26.7281
C5	14.9679	26.3864		15.0639	26.6172		11.5533		-1.19121		2.28344
C5	15.1981	26.737
D5	15.3834	28.9062
D5	15.3293	28.7416		15.3129	28.9094		13.5965		0.85206		0.553993
D5	15.2259	29.0804
标本编号	扩增倍数
	miR-138-5p
A5	1
B5	0.961849
C5	2.28344
D5	0.553993

## Sheet: E
	基因名称		平均值		△△CT=△CT实验-△CT对照		扩增倍数=2-△△CT
标本编号	miR-138-5p		miR-138-5p		miR-138-5p		miR-138-5p
L5	31.6727				0.0135148		0.990676
L5	31.7158		31.6592		0.0566076		0.961522
L5	31.5891				-0.0701224		1.04981
M5	27.1507				-4.50848		22.7609
M5	26.9751		27.0585		-4.6841		25.7072
M5	27.0495				-4.60969		24.415
标本编号	扩增倍数
	miR-138-5p
L5	1
M5	24.2642

## Sheet: H
	基因名称			平均值			△CT=CT目的基因-Ct内参基因		△△CT=△CT实验-△CT对照		扩增倍数=2-△△CT
标本编号	Actin	CREB1		Actin	CREB1		CREB1		CREB1		CREB1
A5	13.9091	22.2434
A5	13.8158	22.1076		13.8022	22.2057		8.40355		0		1
A5	13.6815	22.2662
B5	13.7056	22.0556
B5	13.8856	22.2393		13.7938	22.1936		8.39981		-0.00374254		1.0026
B5	13.7903	22.286
C5	13.7488	24.2679
C5	13.7443	24.1325		13.7736	24.1747		10.4011		1.99758		0.25042
C5	13.8276	24.1237
D5	14.1096	21.3761
D5	13.9759	21.0104		14.0334	21.1938		7.1604		-1.24315		2.36715
D5	14.0147	21.195
标本编号	扩增倍数
	CREB1
A5	1
B5	1.0026
C5	0.25042
D5	2.36715
