# Supplementary material for: Osteosarcoma Cell-Derived Exosomal ELFN1-AS1 Mediates Macrophage M2 Polarization via Sponging miR-138-5p and miR-1291 to Promote the Tumorgenesis of Osteosarcoma
Source: Front Oncol. 2022 Jun 17;12:881022. doi: 10.3389/fonc.2022.881022 (PMC9248260; doi:10.3389/fonc.2022.881022)
Supplement: Supplementary file 2 [file DataSheet_2.zip › data source-2/Figure 6/C,G.xlsx]

## Sheet: ELFN1
Raw data
分组信息	1组Flu	2组Flu	3组Flu	Aver（Flu）	1组Rlu	2组Rlu	3组Rlu	Aver（Rlu）
E5. NC	1481	1372	1257	1370	2224	2205	1634	2021
F5. pmirGlo-ELFN1-AS1-WT+pRL-TK	13981	13476	13598	13685	9036	10047	9217	9433.33
G5.miR-138-5p NC +pmirGlo-ELFN1-AS1-WT+pRL-TK	13148	12881	12710	12913	8575	8691	9543	8936.33
H5.miR-138-5p mimics+pmirGlo-ELFN1-AS1-WT+ pRL-TK	4149	3888	4465	4167.33	8821	9875	9346	9347.33
I5. pmirGlo-ELFN1-AS1-Mut-3'UTR+pRL-TK	13139	14600	14795	14178	8715	10019	9606	9446.67
J5. miR-138-5p NC+pmirGlo-ELFN1-AS1-Mut-3'UTR+ pRL-TK	14197	13287	14816	14100	9838	9953	8581	9457.33
K5.miR-138-5p mimics+pmirGlo-ELFN1-AS1-Mut-3'UTR+ pRL-TK	13075	13087	13538	13233.3	8500	10415	9975	9630
Blank
分组信息	1组Flu	2组Flu	3组Flu		1组Rlu	2组Rlu	3组Rlu
F5. pmirGlo-ELFN1-AS1-WT+pRL-TK	12611	12106	12228		7015	8026	7196
G5.miR-138-5p NC +pmirGlo-ELFN1-AS1-WT+pRL-TK	11778	11511	11340		6554	6670	7522
H5.miR-138-5p mimics+pmirGlo-ELFN1-AS1-WT+ pRL-TK	2779	2518	3095		6800	7854	7325
I5. pmirGlo-ELFN1-AS1-Mut-3'UTR+pRL-TK	11769	13230	13425		6694	7998	7585
J5. miR-138-5p NC+pmirGlo-ELFN1-AS1-Mut-3'UTR+ pRL-TK	12827	11917	13446		7817	7932	6560
K5.miR-138-5p mimics+pmirGlo-ELFN1-AS1-Mut-3'UTR+ pRL-TK	11705	11717	12168		6479	8394	7954
Relative Fluorescence Unit (RFU)
分组信息	1组Flu/Rlu	2组Flu/Rlu	3组Flu/Rlu	Aver（RFU）	Stdev	`x+s
F5. pmirGlo-ELFN1-AS1-WT+pRL-TK	1.79772	1.50835	1.69928	1.66845	0.147128	1.67±0.15			Control
G5.miR-138-5p NC +pmirGlo-ELFN1-AS1-WT+pRL-TK	1.79707	1.72579	1.50758	1.67681	0.150833	1.68±0.15			miR-NC
H5.miR-138-5p mimics+pmirGlo-ELFN1-AS1-WT+ pRL-TK	0.408676	0.320601	0.422526	0.383934	0.0552837	0.38±0.06			miR-142-3P
I5. pmirGlo-ELFN1-AS1-Mut-3'UTR+pRL-TK	1.75814	1.65416	1.76994	1.72742	0.0637116	1.73±0.06
J5. miR-138-5p NC+pmirGlo-ELFN1-AS1-Mut-3'UTR+ pRL-TK	1.64091	1.5024	2.0497	1.731	0.284555	1.73±0.28
K5.miR-138-5p mimics+pmirGlo-ELFN1-AS1-Mut-3'UTR+ pRL-TK	1.80661	1.39588	1.5298	1.57743	0.209466	1.58±0.21

## Sheet: CREB1
Raw data
分组信息	1组Flu	2组Flu	3组Flu	Aver（Flu）	1组Rlu	2组Rlu	3组Rlu	Aver（Rlu）
N5.NC	1429	1249	1265	1314.33	2104	2075	2204	2127.67
O5.pmirGlo-CREB1-WT+pRL-TK	15478	14308	13912	14566	9881	9625	10126	9877.33
P5. miR-138-5p NC +pmirGlo-CREB1-WT+pRL-TK	14640	12622	15255	14172.3	10337	9774	10182	10097.7
Q5.miR-138-5p mimics+pmirGlo-CREB1-WT+ pRL-TK	7370	6227	7216	6937.67	8703	10294	8467	9154.67
R5.pmirGlo-ELFN1-AS1-Mut-3'UTR+pRL-TK	12701	15159	13335	13731.7	8752	9324	10453	9509.67
S5. miR-138-5p NC+pmirGlo-CREB1-Mut-3'UTR+ pRL-TK	12993	12616	13266	12958.3	8732	8700	10760	9397.33
T5. miR-138-5p mimics+pmirGlo-CREB1-Mut-3'UTR+ pRL-TK	13320	15336	13481	14045.7	9647	9792	9149	9529.33
Blank
分组信息	1组Flu	2组Flu	3组Flu		1组Rlu	2组Rlu	3组Rlu
O5.pmirGlo-CREB1-WT+pRL-TK	14163.7	12993.7	12597.7		7753.33	7497.33	7998.33
P5. miR-138-5p NC +pmirGlo-CREB1-WT+pRL-TK	13325.7	11307.7	13940.7		8209.33	7646.33	8054.33
Q5.miR-138-5p mimics+pmirGlo-CREB1-WT+ pRL-TK	6055.67	4912.67	5901.67		6575.33	8166.33	6339.33
R5.pmirGlo-ELFN1-AS1-Mut-3'UTR+pRL-TK	11386.7	13844.7	12020.7		6624.33	7196.33	8325.33
S5. miR-138-5p NC+pmirGlo-CREB1-Mut-3'UTR+ pRL-TK	11678.7	11301.7	11951.7		6604.33	6572.33	8632.33
T5. miR-138-5p mimics+pmirGlo-CREB1-Mut-3'UTR+ pRL-TK	12005.7	14021.7	12166.7		7519.33	7664.33	7021.33
Relative Fluorescence Unit (RFU)
分组信息	1组Flu/Rlu	2组Flu/Rlu	3组Flu/Rlu	Aver（RFU）	Stdev	`x+s
O5.pmirGlo-CREB1-WT+pRL-TK	1.82678	1.73311	1.57504	1.71164	0.127239	1.71±0.13			Control
P5. miR-138-5p NC +pmirGlo-CREB1-WT+pRL-TK	1.62323	1.47884	1.73083	1.61097	0.126444	1.61±0.13			miR-NC
Q5.miR-138-5p mimics+pmirGlo-CREB1-WT+ pRL-TK	0.920967	0.601576	0.93096	0.817834	0.187352	0.82±0.19			miR-142-3P
R5.pmirGlo-ELFN1-AS1-Mut-3'UTR+pRL-TK	1.71892	1.92385	1.44387	1.69554	0.240844	1.7±0.24
S5. miR-138-5p NC+pmirGlo-CREB1-Mut-3'UTR+ pRL-TK	1.76833	1.71958	1.38452	1.62415	0.208946	1.62±0.21
T5. miR-138-5p mimics+pmirGlo-CREB1-Mut-3'UTR+ pRL-TK	1.59664	1.82947	1.73281	1.71964	0.116973	1.72±0.12
