# Supplementary material for: Osteosarcoma Cell-Derived Exosomal ELFN1-AS1 Mediates Macrophage M2 Polarization via Sponging miR-138-5p and miR-1291 to Promote the Tumorgenesis of Osteosarcoma
Source: Front Oncol. 2022 Jun 17;12:881022. doi: 10.3389/fonc.2022.881022 (PMC9248260; doi:10.3389/fonc.2022.881022)
Supplement: Supplementary file 3 [file DataSheet_3.zip]

Archive with 37 entries (30 files):
- data source-3/
- data source-3/Figure 7/
- data source-3/Figure 7/B,E,G.xls
- data source-3/Figure 7/D/
- data source-3/Figure 7/D/DAPI.jpg
- data source-3/Figure 7/D/ELFN1-AS1.jpg
- data source-3/Figure 7/D/Merge.jpg
- data source-3/Figure 7/D/miR-1291.jpg
- data source-3/Figure 7/H.xlsx
- data source-3/Figure 7/I/
- data source-3/Figure 7/I/Figure 7I-CREB1.jpg
- data source-3/Figure 7/I/Figure 7I-a┬-actin.jpg
- data source-3/Figure 7/J.xls
- data source-3/Figure 8/
- data source-3/Figure 8/A,B.xlsx
- data source-3/Figure 8/C/
- data source-3/Figure 8/C/A6 400-1+2.JPG
- data source-3/Figure 8/C/A6 400-1.jpg
- data source-3/Figure 8/C/A6 400-2.jpg
- data source-3/Figure 8/C/B6 400-1+2.JPG
- data source-3/Figure 8/C/B6 400-1.jpg
- data source-3/Figure 8/C/B6 400-2.jpg
- data source-3/Figure 8/C/C6 400-1+2.JPG
- data source-3/Figure 8/C/C6 400-1.jpg
- data source-3/Figure 8/C/C6 400-2.jpg
- data source-3/Figure 8/C/D6 400-1+2.JPG
- data source-3/Figure 8/C/D6 400-1.jpg
- data source-3/Figure 8/C/D6 400-2.jpg
- data source-3/Figure 8/C/Tunel analysis.xlsx
- data source-3/Figure 8/D/
- data source-3/Figure 8/D/Figure 8D-CD206.jpg
- data source-3/Figure 8/D/Figure 8D-CREB1.jpg
- data source-3/Figure 8/D/Figure 8D-E-cadherin.jpg
- data source-3/Figure 8/D/Figure 8D-N-cadherin.jpg
- data source-3/Figure 8/D/Figure 8D-Vimentin.jpg
- data source-3/Figure 8/D/Figure 8D-a┬-actin.jpg
- data source-3/Figure 8/Tumor picture.jpg
