# Supplementary material for: Osteosarcoma Cell-Derived Exosomal ELFN1-AS1 Mediates Macrophage M2 Polarization via Sponging miR-138-5p and miR-1291 to Promote the Tumorgenesis of Osteosarcoma
Source: Front Oncol. 2022 Jun 17;12:881022. doi: 10.3389/fonc.2022.881022 (PMC9248260; doi:10.3389/fonc.2022.881022)
Supplement: Supplementary file 3 [file DataSheet_3.zip › data source-3/Figure 7/B,E,G.xls]

## Sheet: B
	基因名称			平均值			△CT=CT目的基因-Ct内参基因		△△CT=△CT实验-△CT对照		扩增倍数=2-△△CT
标本编号	U6	miR-1291		U6	miR-1291		miR-1291		miR-1291		miR-1291
A2	15.0387	21.6555
A2	15.0393	21.6637		15.0365	21.638		6.6015		0		1
A2	15.0315	21.5948
B2	15.0717	21.6654
B2	15.0342	21.5731		15.0922	21.625		6.53274		-0.0687507		1.04881
B2	15.1708	21.6364
C2	14.9454	19.1275
C2	15.0325	19.1789		14.9782	19.1762		4.19798		-2.40352		5.29092
C2	14.9568	19.2222
D2	14.997	23.1357
D2	14.9957	23.0043		15.014	23.0341		8.02004		1.41855		0.374088
D2	15.0493	22.9622
标本编号	扩增倍数
	miR-1291
A2	1
B2	1.04881
C2	5.29092
D2	0.374088

## Sheet: E
	基因名称		平均值		△△CT=△CT实验-△CT对照		扩增倍数=2-△△CT
标本编号	miR-1291		miR-1291		miR-1291		miR-1291
L2	24.6487				0.0315361		0.978378
L2	24.6845		24.6172		0.0673218		0.954408
L2	24.5183				-0.0988579		1.07093
M2	22.6396				-1.97759		3.93834
M2	22.6399		22.6279		-1.98927		3.97037
M2	22.6042				-2.01294		4.03604
标本编号	扩增倍数
	miR-1291
L2	1
M2	3.97037

## Sheet: G
	基因名称			平均值			△CT=CT目的基因-Ct内参基因		△△CT=△CT实验-△CT对照		扩增倍数=2-△△CT
标本编号	Actin	CREB1		Actin	CREB1		CREB1		CREB1		CREB1
A2	18.5939	23.0231
A2	18.6244	23.0037		18.6029	23.0062		4.40327		0		1
A2	18.5905	22.9918
B2	18.6564	22.8206
B2	18.6397	22.9138		18.6603	22.9037		4.24339		-0.159873		1.11719
B2	18.685	22.9768
C2	18.6687	24.2235
C2	18.6085	24.2146		18.6271	24.2425		5.61541		1.21214		0.431628
C2	18.604	24.2893
D2	18.6372	21.724
D2	18.6938	21.6015		18.6524	21.6574		3.00497		-1.3983		2.6359
D2	18.6263	21.6468
标本编号	扩增倍数
	CREB1
A2	1
B2	1.11719
C2	0.431628
D2	2.6359
