# Supplementary material for: Osteosarcoma Cell-Derived Exosomal ELFN1-AS1 Mediates Macrophage M2 Polarization via Sponging miR-138-5p and miR-1291 to Promote the Tumorgenesis of Osteosarcoma
Source: Front Oncol. 2022 Jun 17;12:881022. doi: 10.3389/fonc.2022.881022 (PMC9248260; doi:10.3389/fonc.2022.881022)
Supplement: Supplementary file 3 [file DataSheet_3.zip › data source-3/Figure 7/H.xlsx]

## Sheet: ELFN1
Raw data
分组信息	1组Flu	2组Flu	3组Flu	Aver（Flu）	1组Rlu	2组Rlu	3组Rlu	Aver（Rlu）
E2.NC组	1356	1373	1256	1328.33	1524	2552	1877	1984.33
F2.NC + pmirGlo-NC	13154	12754	15458	13788.7	10265	8412	10208	9628.33
G2.NC + pmirGlo- ELFN1-AS1-WT	15147	15383	13614	14714.7	10365	9176	10403	9981.33
H2.NC + pmirGlo- ELFN1-AS1-Mut	12154	13852	14475	13493.7	9249	8812	9727	9262.67
I2.miR-1291 mimics + pmirGlo-NC	12501	12963	13422	12962	10413	9190	10282	9961.67
J2.miR-1291 mimics + pmirGlo- ELFN1-AS1-WT	7312	6783	7314	7136.33	9305	9347	10624	9758.67
K2.miR-1291 mimics + pmirGlo- ELFN1-AS1-Mut	13957	13612	13422	13663.7	9163	10708	10625	10165.3
Blank
分组信息	1组Flu	2组Flu	3组Flu		1组Rlu	2组Rlu	3组Rlu
F2.NC + pmirGlo-NC	11825.7	11425.7	14129.7		8280.67	6427.67	8223.67
G2.NC + pmirGlo- ELFN1-AS1-WT	13818.7	14054.7	12285.7		8380.67	7191.67	8418.67
H2.NC + pmirGlo- ELFN1-AS1-Mut	10825.7	12523.7	13146.7		7264.67	6827.67	7742.67
I2.miR-1291 mimics + pmirGlo-NC	11172.7	11634.7	12093.7		8428.67	7205.67	8297.67
J2.miR-1291 mimics + pmirGlo- ELFN1-AS1-WT	5983.67	5454.67	5985.67		7320.67	7362.67	8639.67
K2.miR-1291 mimics + pmirGlo- ELFN1-AS1-Mut	12628.7	12283.7	12093.7		7178.67	8723.67	8640.67
Relative Fluorescence Unit (RFU)
分组信息	1组Flu/Rlu	2组Flu/Rlu	3组Flu/Rlu	Aver（RFU）	Stdev	`x+s
F2.NC + pmirGlo-NC	1.42811	1.77758	1.71817	1.64128	0.186992	1.64±0.19
G2.NC + pmirGlo- ELFN1-AS1-WT	1.64887	1.9543	1.45934	1.6875	0.249732	1.69±0.25
H2.NC + pmirGlo- ELFN1-AS1-Mut	1.49018	1.83425	1.69795	1.67413	0.173269	1.67±0.17
I2.miR-1291 mimics + pmirGlo-NC	1.32556	1.61466	1.45748	1.4659	0.144733	1.47±0.14
J2.miR-1291 mimics + pmirGlo- ELFN1-AS1-WT	0.817366	0.740855	0.692812	0.750344	0.062817	0.75±0.06
K2.miR-1291 mimics + pmirGlo- ELFN1-AS1-Mut	1.75919	1.40809	1.39962	1.5223	0.205199	1.52±0.21

## Sheet: CREB1
Raw data
分组信息	1组Flu	2组Flu	3组Flu	Aver（Flu）	1组Rlu	2组Rlu	3组Rlu	Aver（Rlu）
N2.NC组	1532	1268	1434	1411.33	2224	2520	2134	2292.67
O2.NC + pmirGlo-NC	12296	14379	13447	13374	9545	8500	10519	9521.33
P2.NC + pmirGlo- CREB1-WT	12995	14915	14385	14098.3	8894	10184	10770	9949.33
Q2.NC + pmirGlo- CREB1-Mut	15488	14855	12127	14156.7	9351	9346	9678	9458.33
R2.miR-1291 mimics + pmirGlo-NC	12544	13286	15285	13705	9989	10059	10377	10141.7
S2. miR-1291 mimics + pmirGlo- CREB1-WT	5026	5726	5449	5400.33	8408	8870	9822	9033.33
T2. miR-1291 mimics + pmirGlo- CREB1-Mut	14610	13151	14032	13931	9452	9348	8954	9251.33
Blank
分组信息	1组Flu	2组Flu	3组Flu		1组Rlu	2组Rlu	3组Rlu
O2.NC + pmirGlo-NC	10884.7	12967.7	12035.7		7252.33	6207.33	8226.33
P2.NC + pmirGlo- CREB1-WT	11583.7	13503.7	12973.7		6601.33	7891.33	8477.33
Q2.NC + pmirGlo- CREB1-Mut	14076.7	13443.7	10715.7		7058.33	7053.33	7385.33
R2.miR-1291 mimics + pmirGlo-NC	11132.7	11874.7	13873.7		7696.33	7766.33	8084.33
S2. miR-1291 mimics + pmirGlo- CREB1-WT	3614.67	4314.67	4037.67		6115.33	6577.33	7529.33
T2. miR-1291 mimics + pmirGlo- CREB1-Mut	13198.7	11739.7	12620.7		7159.33	7055.33	6661.33
Relative Fluorescence Unit (RFU)
分组信息	1组Flu/Rlu	2组Flu/Rlu	3组Flu/Rlu	Aver（RFU）	Stdev	`x+s
O2.NC + pmirGlo-NC	1.50085	2.08909	1.46307	1.68433	0.351035	1.68±0.35
P2.NC + pmirGlo- CREB1-WT	1.75475	1.7112	1.53039	1.66545	0.118969	1.67±0.12
Q2.NC + pmirGlo- CREB1-Mut	1.99433	1.906	1.45094	1.78376	0.291594	1.78±0.29
R2.miR-1291 mimics + pmirGlo-NC	1.44649	1.52899	1.71612	1.56387	0.138156	1.56±0.14
S2. miR-1291 mimics + pmirGlo- CREB1-WT	0.591083	0.65599	0.536258	0.594444	0.0599368	0.59±0.06
T2. miR-1291 mimics + pmirGlo- CREB1-Mut	1.84356	1.66394	1.89462	1.80071	0.121161	1.8±0.12
