# Supplementary material for: Osteosarcoma Cell-Derived Exosomal ELFN1-AS1 Mediates Macrophage M2 Polarization via Sponging miR-138-5p and miR-1291 to Promote the Tumorgenesis of Osteosarcoma
Source: Front Oncol. 2022 Jun 17;12:881022. doi: 10.3389/fonc.2022.881022 (PMC9248260; doi:10.3389/fonc.2022.881022)
Supplement: Supplementary file 3 [file DataSheet_3.zip › data source-3/Figure 7/J.xls]

## Sheet: 实验数据分析
	基因名称					平均值					△CT=CT目的基因-Ct内参基因				△△CT=△CT实验-△CT对照				扩增倍数=2-△△CT
标本编号	Actin	CD206	IL-10	INOS		Actin	CD206	IL-10	INOS		CD206	IL-10	INOS		CD206	IL-10	INOS		CD206	IL-10	INOS
A3	19.2095	23.4161	20.5375	22.0975
A3	19.1616	23.3934	20.5003	22.133		19.1657	23.3614	20.5102	22.1071		4.19561	1.34448	2.94132		0	0	0		1	1	1
A3	19.1261	23.2746	20.4929	22.0907
B3	18.6155	24.5681	21.5365	20.3562
B3	18.6951	24.5029	21.4514	20.3402		18.655	24.5231	21.5215	20.3513		5.86813	2.86655	1.69632		1.67252	1.52207	-1.24501		0.313705	0.348187	2.3702
B3	18.6544	24.4983	21.5766	20.3575
C3	18.8556	24.7659	21.6462	20.5558
C3	18.9693	24.8706	21.6202	20.409		18.9222	24.8147	21.6484	20.4884		5.89252	2.72618	1.56622		1.69691	1.3817	-1.37511		0.308447	0.383767	2.59387
C3	18.9416	24.8076	21.6786	20.5004
D3	18.9559	23.7626	20.9928	20.9045
D3	18.7973	23.7116	20.9624	21.0516		18.8413	23.7334	20.9739	20.9862		4.89208	2.13253	2.14485		0.696471	0.78805	-0.796478		0.61708	0.579126	1.73686
D3	18.7708	23.7261	20.9664	21.0025
标本编号	扩增倍数
	CD206	IL-10	INOS
A3	1	1	1
B3	0.313705	0.348187	2.3702
C3	0.308447	0.383767	2.59387
D3	0.61708	0.579126	1.73686
