# Supplementary material for: Osteosarcoma Cell-Derived Exosomal ELFN1-AS1 Mediates Macrophage M2 Polarization via Sponging miR-138-5p and miR-1291 to Promote the Tumorgenesis of Osteosarcoma
Source: Front Oncol. 2022 Jun 17;12:881022. doi: 10.3389/fonc.2022.881022 (PMC9248260; doi:10.3389/fonc.2022.881022)
Supplement: Supplementary file 3 [file DataSheet_3.zip › data source-3/Figure 8/A,B.xlsx]

## Sheet: A
	1W	1	2	3	4	5	6	Mean	SD		Tumor Volume（mm3）	A6.143B		B6.143B+ M		C6.143B+ M_Exo		D6.143B+ M_Exo-ELFN1-AS1-siRNA1
	A6.143B	203.63	219.87	212.96	194.08	203.39	215.27	208.2	9.51028			Mean	SD	Mean	SD	Mean	SD	Mean	SD
	B6.143B+ M	184	179.63	177.37	223.86	205.97	219.1	198.322	20.6684		1W	208.2	9.51028	198.322	20.6684	199.852	16.6213	207.882	11.0938
	C6.143B+ M_Exo	210.29	221.55	183.75	211.54	182.72	189.26	199.852	16.6213		2W	238.07	35.5821	254.875	35.1703	426.838	42.5706	356.017	45.9062
	D6.143B+ M_Exo-ELFN1-AS1-siRNA1	211.07	216.22	219.12	211.39	189.65	199.84	207.882	11.0938		3W	352.737	45.1805	355.165	42.7407	748.175	93.3252	611.29	61.6653
											4W	507.325	61.8771	524.99	20.9265	1198.46	114.688	978.225	84.4304
	2W	1	2	3	4	5	6	Mean	SD
	A6.143B	266.88	263.65	207.24	209.63	279.72	201.3	238.07	35.5821
	B6.143B+ M	277.32	211.16	208.51	269.49	280.64	282.13	254.875	35.1703
	C6.143B+ M_Exo	409.13	392.7	439.49	383.03	436.26	500.42	426.838	42.5706
	D6.143B+ M_Exo-ELFN1-AS1-siRNA1	396.01	347.82	391.19	310.31	396.95	293.82	356.017	45.9062
	3W	1	2	3	4	5	6	Mean	SD
	A6.143B	279.26	339.86	356.51	392.65	406.66	341.48	352.737	45.1805
	B6.143B+ M	355.19	286.81	382.55	322.97	391.38	392.09	355.165	42.7407
	C6.143B+ M_Exo	588.46	811.63	804.6	757.59	691.7	835.07	748.175	93.3252
	D6.143B+ M_Exo-ELFN1-AS1-siRNA1	543.14	652.59	667.45	621.74	657.02	525.8	611.29	61.6653
	4W	1	2	3	4	5	6	Mean	SD
	A6.143B	428.73	561.98	432.3	567.03	524.18	529.73	507.325	61.8771
	B6.143B+ M	506.61	526	515.37	515.85	565.66	520.45	524.99	20.9265
	C6.143B+ M_Exo	1285.89	1304.07	1279.03	1145.37	1006.51	1169.92	1198.46	114.688
	D6.143B+ M_Exo-ELFN1-AS1-siRNA1	850.73	997.25	925.38	1088.53	1040.91	966.55	978.225	84.4304

## Sheet: B
	Tumor Weight（g）	1	2	3	4	5	6	Mean	SD
	A6.143B	0.22	0.18	0.21	0.17	0.19	0.17	0.19	0.0209762
	B6.143B+ M	0.21	0.22	0.15	0.24	0.16	0.18	0.193333	0.0355903
	C6.143B+ M_Exo	0.45	0.45	0.42	0.36	0.45	0.38	0.418333	0.0397073
	D6.143B+ M_Exo-ELFN1-AS1-siRNA1	0.33	0.29	0.29	0.33	0.28	0.28	0.3	0.0236643
