# Supplementary material for: Osteosarcoma Cell-Derived Exosomal ELFN1-AS1 Mediates Macrophage M2 Polarization via Sponging miR-138-5p and miR-1291 to Promote the Tumorgenesis of Osteosarcoma
Source: Front Oncol. 2022 Jun 17;12:881022. doi: 10.3389/fonc.2022.881022 (PMC9248260; doi:10.3389/fonc.2022.881022)
Supplement: Supplementary file 3 [file DataSheet_3.zip › data source-3/Figure 8/C/Tunel analysis.xlsx]

## Sheet: Sheet1
	143B	143B + M	143B + M-Exo	143B + M-Exo-ELFN1-AS1 siRNA1
Tunel positive cell	11	15	20	55
	14	16	19	65
	13	20	24	63
DAPI positive cell	283	265	273	253
	253	262	261	263
	267	279	276	243
Tunel positive cell rate (%)	3.88693	5.66038	7.32601	21.7391
	5.5336	6.10687	7.27969	24.7148
	4.86891	7.16846	8.69565	25.9259
